# Supplementary material for: Development of an instrument (Cost-IS) to estimate costs of implementation strategies for digital health solutions: a modified e-Delphi study
Source: Implement Sci. 2025 Mar 7;20:13. doi: 10.1186/s13012-025-01423-w (PMC11889902; doi:10.1186/s13012-025-01423-w)
Supplement: Supplementary file 5 — Additional file 5. The costing implementation strategies (Cost-IS) instrument- a worked example. [file 13012_2025_1423_MOESM5_ESM.xlsx]

## Sheet: Template 1
	Strategy	Activities	Resources
	Audit and feedback	Meet with stakeholders to identify outcomes	Project officer
		Retrieve and analyse data on outcomes	Team leader A
		Present data to stakeholders	Team leader B
			Clinical team A - champion
			Clinical team B - champion
	Involve existing governing structures	Meet with executives	Project officer
		Meet with clinical team/s	Executive A
			Executive B
			Team leader A
			Team leader B
	Identify and prepare champions	Engage with stakeholders to identify potential champions	Project officer
		Engage (meetings or emails) with possible champions	Team leader A
		Ongoing support for champions	Team leader B
			Clinical team A - champion
			Clinical team B - champion
	Train-the-trainer	Adapt training with stakeholders	Project officer
		Train the champions to be trainers	Team leader A
		Create opportunities for the trainers to train others	Team leader B
		Monitor training progress	Clinical team A - champion
			Clinical team B - champion
			Training material
			Training room

## Sheet: Template 2A
	Index	Activity	Purpose	Strategy	Role	Hourly wage rate	Number of personnel involved	Time spent per person (mins)	Total person minutes	Labour ($)	Notes
	1	Meet with executives	present intervention aims and outcomes	Involve existing governing structures	Project officer	85.21	1	30	30	42.605
	1	Meet with executives	present intervention aims and outcomes	Involve existing governing structures	Executive A	134.077	1	30	30	67.0383
	1	Meet with executives	present intervention aims and outcomes	Involve existing governing structures	Executive B	150.478	1	30	30	75.2388
	2	Meet with clinical team/s	present intervention aims and outcomes	Involve existing governing structures	Project officer	85.21	1	30	30	42.605
	2	Meet with clinical team/s	present intervention aims and outcomes	Involve existing governing structures	Team leader A	97.2914	1	30	30	48.6457
	2	Meet with clinical team/s	present intervention aims and outcomes	Involve existing governing structures	Team leader B	115.62	1	30	30	57.81
	3	Meet with stakeholders to identify outcomes	meeting to identify what needs to be audited and how to feed it back	Audit and feedback	Project officer	85.21	1	60	60	85.21
	3	Meet with stakeholders to identify outcomes	meeting to identify what needs to be audited and how to feed it back	Audit and feedback	Team leader A	97.2914	1	60	60	97.2914
	3	Meet with stakeholders to identify outcomes	meeting to identify what needs to be audited and how to feed it back	Audit and feedback	Team leader B	115.62	1	60	60	115.62
	4	Engage with stakeholders to identify potential champions	email asking for champion suggestions	Identify and prepare champions	Project officer	85.21	1	10	10	14.2017
	4	Engage with stakeholders to identify potential champions	champion suggested via email	Identify and prepare champions	Team leader A	97.2914	1	10	10	16.2152
	4	Engage with stakeholders to identify potential champions	champion suggested via email	Identify and prepare champions	Team leader B	115.62	1	10	10	19.27
	5	Engage (meetings or emails) with possible champions	met with clinical team A champion	Identify and prepare champions	Project officer	85.21	1	30	30	42.605
	5	Engage (meetings or emails) with possible champions	met with clinical team A champion	Identify and prepare champions	Clinical team A - champion	78.8025	1	30	30	39.4012
	6	Engage (meetings or emails) with possible champions	met with clinical team B champion	Identify and prepare champions	Project officer	85.21	1	30	30	42.605
	6	Engage (meetings or emails) with possible champions	met with clinical team B champion	Identify and prepare champions	Clinical team B - champion	56.873	1	30	30	28.4365
	7	Adapt training with stakeholders	discuss training with stakeholders and adapt to clinical context if needed	Train-the-trainer	Project officer	85.21	1	60	60	85.21
	7	Adapt training with stakeholders	discuss training with stakeholders and adapt to clinical context if needed	Train-the-trainer	Team leader A	97.2914	1	60	60	97.2914
	7	Adapt training with stakeholders	discuss training with stakeholders and adapt to clinical context if needed	Train-the-trainer	Team leader B	115.62	1	60	60	115.62
	7	Adapt training with stakeholders	discuss training with stakeholders and adapt to clinical context if needed	Train-the-trainer	Clinical team A - champion	78.8025	1	60	60	78.8025
	7	Adapt training with stakeholders	discuss training with stakeholders and adapt to clinical context if needed	Train-the-trainer	Clinical team B - champion	56.873	1	60	60	56.873
	8	Adapt training with stakeholders	Incorporate adaptations to training	Train-the-trainer	Project officer	85.21	1	60	60	85.21
	9	Train the champions to be trainers	same as activity	Train-the-trainer	Project officer	85.21	1	60	60	85.21
	9	Train the champions to be trainers	same as activity	Train-the-trainer	Clinical team A - champion	78.8025	1	60	60	78.8025
	9	Train the champions to be trainers	same as activity	Train-the-trainer	Clinical team B - champion	56.873	1	60	60	56.873
	10	Create opportunities for the trainers to train others	book meeting room for monthly training sessions for champions to train	Train-the-trainer	Project officer	85.21	1	15	15	21.3025
	11	Ongoing support for champions	check in with champions	Identify and prepare champions	Project officer	85.21	1	30	30	42.605
	12	Monitor training progress	request current training numbers	Train-the-trainer	Project officer	85.21	1	10	10	14.2017
	13	Retrieve and analyse data on outcomes	same as activity	Audit and feedback	Project officer	85.21	1	30	30	42.605
	14	Ongoing support for champions	check in with champions	Identify and prepare champions	Project officer	85.21	1	30	30	42.605
	15	Monitor training progress	request current training numbers	Train-the-trainer	Project officer	85.21	1	10	10	14.2017
	16	Retrieve and analyse data on outcomes	same as activity	Audit and feedback	Project officer	85.21	1	30	30	42.605
	17	Present data to stakeholders	ensure stakeholders are happy with progress, and address any issues	Audit and feedback	Project officer	85.21	1	30	30	42.605
	17	Present data to stakeholders	ensure stakeholders are happy with progress, and address any issues	Audit and feedback	Clinical team A - champion	78.8025	1	30	30	39.4012
	17	Present data to stakeholders	ensure stakeholders are happy with progress, and address any issues	Audit and feedback	Clinical team B - champion	56.873	1	30	30	28.4365
	17	Present data to stakeholders	ensure stakeholders are happy with progress, and address any issues	Audit and feedback	Team leader A	97.2914	1	30	30	48.6457
	17	Present data to stakeholders	ensure stakeholders are happy with progress, and address any issues	Audit and feedback	Team leader B	115.62	1	30	30	57.81

## Sheet: Template 2B
	Non-labour resource	Strategy	Monetary or opportunity cost?	Unit description	Amount of resource	Cost per unit of resource ($)	Cost source	Cost year	Total ($)
	Training material	Train-the-trainer	monetary	Printed training booklet	50	5	Invoice	2023	250
	Training room	Train-the-trainer	opportunity	Meeting room in hospital	1	n/a	Market value	2023	900

## Sheet: Summary table
	Roles		Train-the-trainer	Audit and feedback	Involve existing governing structures	Identify and prepare champions	Total				Roles		Train-the-trainer	Audit and feedback	Involve existing governing structures	Identify and prepare champions	Total
	Project officer	Project officer ($788)	305.336	213.025	85.21	184.622	788.192				Labour	Labour ($2012)	789.598	600.23	333.943	287.945	2011.72
	Team leader B	Team leader B ($366)	115.62	173.43	57.81	19.27	366.13				Non-Labour	Non-Labour ($1150)	1150	0	0	0	1150
	Team leader A	Team leader A ($308)	97.2914	145.937	48.6457	16.2152	308.089				Total		1939.6	600.23	333.943	287.945	3161.72
	Clinical team A - champion	Clinical team A - champion ($236)	157.605	39.4012	0	39.4012	236.407
	Clinical team B - champion	Clinical team B - champion ($171)	113.746	28.4365	0	28.4365	170.619
	Executive B	Executive B ($75)	0	0	75.2388	0	75.2388
	Executive A	Executive A ($67)	0	0	67.0383	0	67.0383
	Total		789.598	600.23	333.943	287.945	2011.72
